# Supplementary material for: Serglycin secreted by late-stage nucleus pulposus cells is a biomarker of intervertebral disc degeneration
Source: Nat Commun. 2024 Jan 2;15:47. doi: 10.1038/s41467-023-44313-9 (PMC10761730; doi:10.1038/s41467-023-44313-9)
Supplement: Supplementary file 3 — Source Data [file 41467_2023_44313_MOESM3_ESM.zip]

Archive with 2 entries (2 files):
- Raw data of cytokines array.xlsx
- source data-1127.xlsx
