# Supplementary material for: Serglycin secreted by late-stage nucleus pulposus cells is a biomarker of intervertebral disc degeneration
Source: Nat Commun. 2024 Jan 2;15:47. doi: 10.1038/s41467-023-44313-9 (PMC10761730; doi:10.1038/s41467-023-44313-9)
Supplement: Supplementary file 3 — Source Data [file 41467_2023_44313_MOESM3_ESM.zip › Raw data of cytokines array.xlsx]

## Sheet: Raw data
	ID	0	1	4	12	37	111	333	1000	CTR	IVDD	DAP	MEL	IVDD.DAP	IVDD.MEL	SRGN	SRGN.DAP
	POS1	92231	97257	99096	105042	106280	97079.6	101288	102384	87488	96254	95858	96881	110552	115808	87636.5	87154
	POS1	87055.2	103778	98898	103209	98175	98514.9	99073.5	89153	100838	85862.5	92392	87137	121544	108284	95462	116976
	POS1	82299.6	96566	94466	98937	97243.5	88200	97185.5	98528.5	114464	95276.5	106578	111570	114341	115128	105094	111609
	POS1	89473	102338	98296	101442	98141.5	96752.1	98454	101104	109120	98233	105354	105072	91654.5	108890	93319.5	102356
	POS2	27486.1	35399	34705	32204.5	35840	29970.2	34238	34939	23406.5	19895.5	20677	20242.5	21972	19844	17789	19999.5
	POS2	28387.2	36740.5	36023	37018	35081	31273.9	35068	35091.5	20269.5	23795.5	20425.5	21545.5	22012	22163	23362	21010
	POS2	28970.8	34634	32594	34595	34381	29938	34883	35492	21045.5	23132.5	23804	25594.5	21960.5	22992.5	22746.5	23381
	POS2	27968.5	33736	35202	37181	36855	29411.9	34973	33203	20566	23550	23772	25602.5	20185	24148.5	24574.5	25752.5
	CCL13	192	2323	5234.5	11610	31202.5	64876	183422	478781	113	164.5	124	131	101	44	286.5	3.5
	CCL13	199	2471	5968.5	11287	30865	63397	180549	475569	115	93.5	101	820.5	139	91	190.5	20
	CCL13	171.5	2468	5632.5	11896	32982.5	63837	171842	481127	94.5	205.5	206.5	200	106	88	74	134
	CCL13	185	2353	5055	11641	30395	65243	185792	492226	109	12.5	110.5	111	95	12.5	133	113
	CCL14	177.5	584	897	1550.5	3236	9189	28744	66924	108	121.5	12	5.5	111.5	93	463.5	83
	CCL14	155	531	894	1135	3327	9145	25919	65359	98	83.5	116.5	132	129	212.5	198.5	191.5
	CCL14	210	586	871	1465.5	3202	9157	25891	66233	84.5	12.5	106	6	95	108	165	224.5
	CCL14	189.5	501	885	1432	3039	9102	26414	67522	117	51	88	103	101.5	109	100	122
	CCL24	103.5	316	480	1146	4122	8932	24506	64343	207.5	211	197	189	214.5	109.5	358	229
	CCL24	95.5	374	470	1174	4471	8151	20555	66269	199	204.5	290	207	112	180	277	171
	CCL24	104	316	493	1183	4112.5	8733	26727	65423	192.5	219	280	186	114.5	118.5	395	184.5
	CCL24	103.5	333	492	1190	4439.5	8459	20222	62171	217	190.5	282	109	94	281	217.5	129.5
	G-CSF	103	2100	4398	14226	28076	68890.5	112720	315589	109	141	132	189.5	88	212	280	203.5
	G-CSF	160	2245	4001	14861	21892	67229.9	111212	329894	109	210.5	124.5	104.5	153	207.5	296.5	174
	G-CSF	101.5	2105	4568.5	14210	28172	67887.5	112961	330114	94	226	193.5	119	123.5	193	282	178
	G-CSF	109.5	2247	4911	14043	25688	69828.8	121600	311210	93.5	118	206	90	80	104	258.5	108.5
	GM-CSF	280	825	1210	1696	2235	3673.5	8894	23345	243	112	14	126	101	220	187	128
	GM-CSF	317	934	1200	1695	2279	3695.38	8433	23518	122	110	103	185.5	86	206	103.5	207.5
	GM-CSF	320	911	1254	1671	2267	3425.75	8549	23705	16	117	159	192.5	102.5	105	122	194
	GM-CSF	264	930	1258	1635.5	2213	3432	8544	23508	156.5	203	199	211.5	167	127.5	343.5	112
	CCL1	108	196	279	594	1306	5355	17158	42381	135.5	121.5	86.5	127	207.5	0	170.5	196
	CCL1	102	190	296	573	1737.5	5244.75	18612	43300	102.5	121	0	0	103.5	99.5	104.5	209
	CCL1	109	198	299	531.5	1650	5276	17422	43758	302.5	87	183.5	10	221	31.5	165.5	101
	CCL1	12.5	198	298	573	1709.5	5482.62	18892	42583.5	110	118.5	104.5	99	109	104.5	103.5	116.5
	ICAM-1	201	1249	5271	15024	56700	188945	416998	925254	103	89.5	115	14	80.5	113.5	188	192.5
	ICAM-1	120	1943.5	5381	14548	58657	186621	422836	930240	107.5	85	123.5	5	62.5	103	43	5
	ICAM-1	124	1747	5300	15471	58713	186786	412756	926304	115	163.5	104	131	33	138	99.5	79
	ICAM-1	96	1941	5580	15781	57130	187512	416248	922125	103.5	219	142	129	82.5	111.5	107	99
	IFNg	147	1800	2020	3848	6093	17972	58231	157305	101	107.5	19	28	115.5	12	96	97
	IFNg	39	1515	2146	3960	6793.5	16358	57752	151260	72	104	11	0	80	13	81	204
	IFNg	140	1280	2005	3877	6693	15042	52132	155748	104.5	13	0	0	120	14	0	185
	IFNg	105	1562	2101.5	3816	6950	14691	52317	150612	103	107	9.5	92	120	98.5	186	117
	IL-1a	365	548	989	1201	1512	3086.38	9152	25862	268.5	451.5	271.5	307.5	272	293	366.5	99
	IL-1a	270.5	545	980	1232	1421	3179.38	9730	25713	260.5	260	280.5	283	220.5	228	436	309
	IL-1a	280	549	981	1257	1897	3002.75	9616	25929	203.5	368.5	314	267.5	205	169.5	484.5	251
	IL-1a	257	547	988	1231	1988	3895.88	9307	25120	211.5	248	258.5	206	150	142	302.5	294.5
	IL-1b	0	282	685	1368.5	4697	9162	28838	62530	7912.5	27113.5	8900	4.5	5146	12452.5	24935.5	3765
	IL-1b	105.5	270	640	1288	4373	9022	27147	63438	8316	25509.5	9330	9.5	4288	11073	20491.5	3802.5
	IL-1b	25	296	630	1166	4175.5	9456	28207	62623	7930	23051.5	8370.5	14	4951	11395.5	27201.5	3738
	IL-1b	90	285	697	1229	4832	9399.88	27759	63687	7137.5	25578	9199.5	112	4238.5	10463	25833.5	3640.5
	IL-1ra	180	291	354	734	1544	2764.38	8054	24622	228	230	99.5	195	275	123	199.5	203.5
	IL-1ra	126	298	356	731	1510	2573.62	8003.5	21816	199.5	291.5	120	290.5	284.5	113	228.5	111.5
	IL-1ra	120	249	359	739	1525	2785.25	8220	21060	101	289	280.5	211.5	186	214	231	279.5
	IL-1ra	127	247	351	720	1581	2951.75	8241	21827	103	188	100.5	222.5	275.5	208	303	206.5
	IL-2	154	784	1104	1557	2618	5287.12	12968	30348	102.5	14	2	91	113	26.5	104	5.5
	IL-2	119	891	1185	1535	2645	5947	14393	36222	159	3	15	228.5	2.5	115.5	98.5	205.5
	IL-2	167	783	1169	1526	2471	5365	12125	32698	200	16.5	51.5	108	75	1.5	99	212
	IL-2	124	882	1172	1568	2406	5133	14345	33497	0	0	0	12	0	2	0	0
	IL-4	130.5	469	942	1902	3996	6417	30167	55013	120.5	188.5	194.5	296	102.5	143.5	255	141.5
	IL-4	127	484	917	1817	3253	6802.88	31830	53250	102.5	117.5	216.5	138.5	37	128.5	213.5	145.5
	IL-4	157	471	922	1567	3149	6569.75	30272	53138	119.5	987	544	146	116	123	214.5	209
	IL-4	127.5	482	947	1737	3955.5	6381	31126	58178	117	202.5	311	186	21.5	187.5	182.5	181.5
	IL-5	197.5	2064	2674	5105	11160	22368	69010	206221	225.5	119	9.5	195.5	224.5	229	139.5	120.5
	IL-5	209	2014	2146	5193	13615	22855	62458	203350	208	175	1.5	91	238	192.5	204.5	294.5
	IL-5	164	2044	2398	5102	12397.5	26454	65433	205045	252	173.5	100	184.5	294	206.5	261.5	229
	IL-5	229	2051	2715.5	5191	12615	23833	67896	201642	295.5	117.5	131.5	297.5	297.5	292	259	388
	IL-6	1291.5	2222	2592	3398.5	8844	15333	50733	221697	87.5	2.5	0	0	20.5	826.5	7	741.5
	IL-6	1125.5	2253	2506	3446	6565	15552	57584.5	242863	107	16	0	0	104.5	756.5	0	778.5
	IL-6	1153.5	2268	2588	3294	6871	15978	66560.5	254829	99	104	1.5	13.5	103.5	806.5	103	868.5
	IL-6	1110	2225	2519	3352	6959	17233	79151.5	266437	34	0	0	0	28.5	723	2	895.5
	IL-6R	164	1085	1546	3386	11133	26834.6	69873	204925	0	103	0	1	3	6	10.5	10
	IL-6R	131	1082	1542	3768	11937	27970.9	64220.5	209945	0	13.5	0	8	0	12	2.5	97.5
	IL-6R	108.5	1080	1519	3695.5	10686	25666.2	52960	202582	3	0	64.5	13	7	0	64	1
	IL-6R	192	1089	1580	3970	12822.5	27398.8	62462	201686	0	13.5	0	0	0	29	94	0
	IL-7	270	963	1593	2277	4637	15662	50671	239507	225.5	183	183.5	278	232.5	235	266.5	254
	IL-7	188.5	964	1525	2352	4774	15124	50952	238836	212	172.5	173.5	183	232.5	211	268.5	216.5
	IL-7	215	970	1574	2413	4784	15139	50056	235570	206.5	209	199	189	185	188.5	271.5	297.5
	IL-7	349.5	937	1524	2036	4342	15976	50715	238932	299.5	275	213	311.5	225	273	366	405
	IL-8	1008	1557	1613	2101	3060	4807	12780	37224	772.5	1001.5	935.5	939.5	654	1253	1355	1022
	IL-8	988	1533	1673	2130	3010	4620	12878	37852	672.5	950.5	943	825	591	1081.5	1129.5	968.5
	IL-8	1029.5	1593	1619	2101	3080	4600	12301	36846	885	1057	1014	1014.5	501.5	1005.5	1107	993
	IL-8	1193	1507	1679	2186.5	3090	4859.5	12584	32725	1083.5	954.5	964.5	1101.5	421	1169.5	1146.5	1034
	IL-10	110.5	1522	2540	5162	11666	29058	65349	271673	94.5	130	174	110	2	169	150.5	101
	IL-10	105.5	1818	2558	5028.5	13725	28674.5	69556	265984	73.5	195.5	134	24.5	18.5	73.5	185.5	8.5
	IL-10	105.5	1875	2678.5	5005	11613	26666.1	61377	266427	11	110.5	130.5	100	4	109	179.5	130
	IL-10	39.5	1843.5	2977	5196	12800	29826.5	68885	271363	104.5	36.5	224.5	131	0	113.5	0	111
	IL-11	222	537	831	1140	4779	10353.8	22386	61879	470	292	765	523.5	107	297	944	839
	IL-11	212.5	524	833	1663	4950	10018	23855	63740	394	231.5	680.5	457.5	355	237	951	669.5
	IL-11	226	599	894	1651	4285	10308.4	22599	61173	535.5	316	659.5	731	303	286	414	683.5
	IL-11	252	593	829	1549	4587	12281.5	23600	63366	568	610	771.5	914.5	205.5	267	1251	846.5
	IL-12p40	109	2522	6245	24596	64201	170353	295370	802445	0	558.5	25	94	16	1.5	107.5	104
	IL-12p40	110	2751	6542	24634.5	62595	143290	291764	806600	34	207	125.5	0	109	20.5	104	83
	IL-12p40	218	2105.5	6193	24078	69261	146679	298506	800903	22	208	198	0	8	93	101.5	108
	IL-12p40	120.5	2461	6682	24767	68310	186594	269573	808283	29.5	206.5	43	0.5	97	109	202.5	247.5
	IL-12p70	312.5	525	1531	3560	9728	27634.8	56258	227158	215.5	280.5	196	184.5	193.5	206	415.5	222
	IL-12p70	368.5	564	1511	3627	8571	26298.5	59707	231753	178.5	196	199.5	213.5	179	194	194	379
	IL-12p70	90	580	1532	3977	9630	25811.1	61202	234510	209.5	277	207.5	215.5	92	267.5	292.5	190
	IL-12p70	272	580	1547	3977.5	11124	27776	73177	246514	183.5	216	414.5	207	120.5	352	510	355
	IL-13	40.5	2909	4633	12748	24194	66747.2	225003	549654	57	3.5	13	96.5	2	0	23	26.5
	IL-13	192	2600	4381	10478	23794	66692.8	228818	538754	95	105	115.5	107.5	29.5	18	22.5	197
	IL-13	202	2808.5	4690	11721	25504	64521	228205	536733	35	187.5	116.5	150	13.5	98.5	9	211
	IL-13	224.5	2639	4800	13681	23569	64051	225694	542737	5.5	202.5	1.5	200	111.5	120	8.5	110.5
	IL-15	346	1573	2162	3926	11077	29919	122803	314172	0	14.5	6.5	16.5	15.5	291	0	385.5
	IL-15	312.5	1550	2120	3969	11884	25971.8	123547	348830	0	59.5	7	8.5	1	247	8.5	335.5
	IL-15	299.5	1503	2181	3993	11341	23748	124065	309159	0	25.5	9.5	0.5	0	205.5	0	278
	IL-15	446.5	1592	2155	3920	11282	28332	122580	318590	0	103	0	0	0	238	0	387.5
	IL-16	530.5	556	801	909	1572	2440	9683	32728	365	381.5	269.5	270	143	352.5	393	203
	IL-16	393	550	803	983	1567	2856	9868	34614	393	304	273	282.5	126	201	289.5	225.5
	IL-16	249.5	559	805	925	1534	2417	9039	38386	115.5	280.5	289	293	5.5	180.5	445.5	282
	IL-16	192	553	800	932	1524	2741	9626	39284	175	114.5	260	200	78	144	468	267.5
	IL-17	235	588	981.5	1644	4732	11922.1	34862	71636	115.5	210	110	213.5	125	105	186	178
	IL-17	200	579	958	1791	4749	12415	35528	77254	137.5	183.5	124	100.5	80	92	317	262.5
	IL-17	235.5	579	978	1783.5	4335	13107.4	37823.5	70825	180.5	278.5	33.5	186	108	215	121	185.5
	IL-17	194	580	977	1667	4672	10559.6	34248	70568	118	264.5	130.5	232	178.5	235.5	222	190
	MCP-1	208	1541	2265	3041	6564	15612	39826	139781	117.5	201.5	33	105.5	105	110	89.5	119
	MCP-1	171.5	1533	2288	3060	6952	15525	38322	133974	113	289.5	104.5	140.5	83	111.5	108.5	186
	MCP-1	201.5	1484	2236	3045	6985	15004	39400	141164	109.5	195.5	203	111.5	121	105.5	74.5	210
	MCP-1	284	1558	2205	3087	6459	15409	38961	138414	100.5	235	101	167	14.5	153	161	161
	CSF-1	118	1031	4260	13370.5	43461	95017.5	258895	691437	209.5	279.5	125	285	186	205	272	4
	CSF-1	593.5	1082	4062	14212	40521	97598	264323	657639	184	294	284.5	269.5	97	169	270.5	7
	CSF-1	304.5	1055	4068	14133.5	42882.5	96639	273697	687720	98	292.5	215.5	198.5	42	220.5	204	185
	CSF-1	115	1059	4433	13600	45326.5	93155.1	293798	689667	75	213	299.5	110	152.5	11	207.5	98.5
	CXCL9	204.5	307	490	883	2290	5889	13845	42237	18.5	17.5	102.5	363.5	109	19.5	119	123.5
	CXCL9	190	321	466	891	2298	5530	13701	46773.5	0	113.5	116	0	103.5	5.5	105	131
	CXCL9	115	325	430	891	2170	5691	14369	49180	0	14	0	26	94	106	0	191
	CXCL9	111	370	420	834	2961	5550	14938	44289	0	32	20.5	0	95.5	100.5	0	105.5
	CCL3	113.5	2169	4751	15883	43876	92109	316487	814346	9	2114	115	119	125	122	2098.5	193.5
	CCL3	115	2125	4441	15547	44596	96067.5	335187	823164	108.5	2108.5	87.5	122	111	167	2000	213
	CCL3	92	1913	4361	15265	49916	92896	313807	833696	47.5	2102.5	98.5	102.5	123.5	0	2096	152.5
	CCL3	114	2081	4618	15401	47133	95072.6	309450	817556	114	2088.5	111	90	107	111.5	2127	131
	CCL4	748	1732	3354.5	6368	17089	45518	187693	506447	433	441.5	508.5	692	155.5	456.5	465	306
	CCL4	503.5	1765	3376	6249	18597	42577	181584	507989	370	715	476	521.5	164.5	674.5	551.5	327
	CCL4	542	1754	3197	6551	15641	45630.1	189655	501564	518.5	437.5	735	703	36.5	448	517	298
	CCL4	849.5	1753	3310	6776	17695	45136.4	198972	505985	451	1456.5	535.5	553.5	124	502	447	352.5
	CCL15	0	937	2596	7680	12017	56062	231537	685049	5	0	0	95.5	101	5	96	15.5
	CCL15	0	949	2861	7146	19640	54899	230676	664885	0	1	3	27.5	95	0	49.5	106
	CCL15	0	956	2431	7916	18219	59818	259876	663364	0	0	0	0	0	0	122	12.5
	CCL15	13	954	2530	7399	17918	56354	237923	651385	6.5	141	0	0	0	0.5	0	108.5
	PDGF-BB	19.5	244	487	570	876	1174.38	3274.5	8979	21.5	27	14.5	78	10.5	6.5	0	99.5
	PDGF-BB	89	240	488	563	841	1260.75	3318	8355	0	91	97.5	105.5	19.5	17	32.5	12.5
	PDGF-BB	88	247	481	560	897	1223.62	3650	8895	10	18	105	42	87.5	0	126	11.5
	PDGF-BB	6.5	249	480	567	890	1617	3654	8382	30	0	123	403.5	12	0	107	61
	CCL5	286.5	588	1596.5	6526	19098	67766	155104	669888	14713.5	23888	11634	14817	18007.5	13020.5	17732.5	17890.5
	CCL5	92	562	1650.5	6190	19738.5	65282.5	152583	665582	19903.5	23012	16071.5	15936	14612.5	14133	16777.5	17588.5
	CCL5	275	544	1904.5	6429	18442	66300.1	155445	656146	19473.5	23203.5	18827	12764	16869.5	14877.5	20475.5	17187
	CCL5	209.5	550	1396.5	6251.5	18824.5	63669	174387	671082	28218	24385.5	17072.5	15213.5	19890.5	22429	13829.5	23286.5
	TIMP-1	624	440	823	2316	7326	23929	83586	305776	0	7	3.5	27.5	0	304.5	0	5
	TIMP-1	220.5	489	869	2612	7851	26008	84829	302968	0	0	3.5	92.5	0.5	116	26	2.5
	TIMP-1	293.5	447	871	2184	7130	21467	84714	305568	25	0	4.5	0	0	208	0	0
	TIMP-1	139	448	825	2695	7544	25050	80907	307278	0	0	0	0	0	123.5	0	21
	TIMP-2	104	1051	2111	5579	25626.5	45483	185578	455405	112	101	1.5	110.5	114.5	0	188	14
	TIMP-2	212	1088	2193	5628	23829	47783.6	182842	447000	127.5	65.5	95.5	44.5	155	469.5	111	129
	TIMP-2	98	1098	2177	5435	20134	46071.4	196713	438461	88.5	99.5	0	94.5	116.5	103.5	132	194.5
	TIMP-2	17.5	1009	2108	5971	22820	48299	197189	453944	0	0	133	155.5	0	16	98.5	192.5
	TNFa	108.5	3581	4857	9967	20968	53985.2	176076	379990	134.5	605.5	11	209.5	110	281	770	180.5
	TNFa	116.5	3525	4933	9231	20306	58905.8	156966	366206	141	639.5	108	107	149.5	290.5	345	81
	TNFa	104	3522	4255	9145	21765	55863.5	153075	383903	125	580.5	103.5	29.5	255.5	18	486.5	0
	TNFa	121	3584	4290	9353	28508	59123	156530	382363	258	628	121	104	212	430.5	814	197.5
	TNFb	188.5	1724	2265	3375	5269	10415	33579	70217	123.5	0	102	97	25	81	87	93.5
	TNFb	133.5	1770	2273	3043	5903	10995	33421	76200	165.5	86.5	71	107	83	193.5	222.5	109
	TNFb	134	1540	2217	3069	5863.5	10986	29429	70819	103	89	131.5	2	116	126	198	180
	TNFb	144	1624	2302	3208	5141	10990	34994	74175	111	107	178	131	99.5	196.5	259	245.5
	TNF RI	404	517	724	2266	3863	10305	22070.5	80547	166	104.5	199.5	306	369.5	198.5	419.5	301.5
	TNF RI	360.5	532	778	2082	3801	10141.1	24816	81636	101	114	242.5	296.5	298	209.5	466	371.5
	TNF RI	406	515	726	2276	3764	10430.1	20787	81630	275	266	193	300.5	340	368	280	314
	TNF RI	287	526	780	2036	3756	10974	21322	80634	15.5	289.5	230.5	388	95	263.5	309	247.5
	TNF RII	0	531	1077	2324	6383	15338	49766	93920	0	89	115.5	8.5	0	17	155	0
	TNF RII	103.5	579	1080	2693	6976	15896	47015	95855	92.5	35	92	0.5	202	0	5	22
	TNF RII	90	571	1077	2835	6552.5	15922	47429	91927	87.5	0	10.5	123.5	0	223.5	111.5	0
	TNF RII	0	563	1098	2726	6835	15993	49074.5	96891	6	28.5	10	5	55.5	0	283	100
	Average	0	1	4	12	37	111	333	1000	CTR	IVDD	DAP	MEL	IVDD.DAP	IVDD.MEL	SRGN	SRGN.DAP
	POS1	87764.7	99984.8	97689	102158	99960	95136.7	99000.2	97792.4	102977	93906.5	100046	100165	109523	112027	95378.1	104524
	POS2	28203.2	35127.4	34631	35249.6	35539.2	30148.5	34790.5	34681.4	21321.9	22593.4	22169.6	23246.2	21532.4	22287	22118	22535.8
	CCL13	186.875	2403.75	5472.62	11608.5	31361.2	64338.2	180401	481926	107.875	129	111.833	147.333	110.25	66	161.75	66.5
	CCL11	183	550.5	886.75	1395.75	3201	9148.25	26742	66509.5	101.875	67.25	103.5	54.5	109.25	103.333	181.75	156.75
	CCL24	101.625	334.75	483.75	1173.25	4286.25	8568.75	23002.5	64551.5	204	206.25	262.25	194	106.833	136	311.875	178.5
	G-CSF	104.667	2174.25	4469.62	14335	25957	68459.2	114623	321702	101.375	173.875	164	104.5	97.1667	204.167	279.25	185.167
	GM-CSF	295.25	900	1230.5	1674.38	2248.5	3556.66	8605	23519	139.25	113	131	178.875	96.5	184.5	137.5	160.375
	CCL1	106.333	195.5	293	567.875	1600.75	5339.59	18021	43005.6	116	112	95.5	54.5	140	65.5	136	173.833
	ICAM-1	113.333	1720.12	5383	15206	57800	187466	417210	925981	107.25	112.667	121.125	71.5	75.1667	116.5	103.25	89
	IFNg	130.667	1539.25	2068.12	3875.25	6632.38	16015.8	55108	153731	95.125	106.167	10.25	14	108.875	13	88.5	151
	IL-1a	293.125	547.25	984.5	1230.25	1704.5	3291.09	9451.25	25656	236	292.167	281.125	266	211.875	179.833	397.375	284.833
	IL-1b	57.5	283.25	663	1262.88	4519.38	9259.97	27987.8	63069.5	7824	25313.1	9166.25	11.75	4905.88	11346	26615.5	3736.5
	IL-1ra	124.333	271.25	355	731	1540	2768.75	8129.62	22331.2	134.5	249.625	106.667	229.875	255.25	164.5	240.5	205
	IL-2	141	835	1157.5	1546.5	2535	5433.03	13457.8	33191.2	130.75	8.5	8.5	99.5	38.75	14.25	100.5	105.5
	IL-4	135.5	476.5	932	1755.75	3588.38	6542.66	30848.8	54894.8	114.875	195.5	240.667	156.833	69.75	131.667	216.375	169.375
	IL-5	199.875	2043.25	2483.38	5147.75	12446.9	23877.5	66199.2	204064	245.25	146.25	54.75	190	263.5	230	241.667	261.75
	IL-6	1170.12	2242	2551.25	3372.62	7309.75	16024	63507.4	246456	97.8333	9.25	0	0	66	778.125	4.5	821
	IL-6R	148.875	1084	1546.75	3704.88	11644.6	26967.6	62378.9	204784	0	13.5	0	4.5	1.5	9	37.25	5.5
	IL-7	224.5	958.5	1554	2269.5	4634.25	15475.2	50598.5	238211	214.667	188.167	192.25	240.375	218.75	226.875	268.833	256
	IL-8	1054.62	1547.5	1646	2129.62	3060	4721.62	12635.8	36161.8	853.375	990.875	964.25	970.125	541.875	1127.38	1184.5	1004.38
	IL-10	107.167	1764.62	2688.38	5097.88	12451	28556.3	66291.8	268862	90.8333	120.25	146.167	113.667	3	98.6667	171.833	114
	IL-11	228.125	563.25	846.75	1500.75	4650.25	10740.4	23110	62539.5	491.875	279.833	719.125	570.667	254.25	271.75	1048.67	759.625
	IL-12p40	113.167	2459.88	6415.5	24518.9	66091.8	161729	288803	804558	28.5	207.167	84.25	0.25	56.5	56.75	104.333	98.3333
	IL-12p70	317.667	562.25	1530.25	3785.38	9763.25	26880.1	62586	234984	196.75	242.375	201	205.125	164.333	222.5	354	286.5
	IL-13	206.167	2739.12	4626	12157	24265.2	65503	226930	541970	46	146.25	64.25	118	21.5	58.25	15.75	153.75
	IL-15	319.333	1554.5	2154.5	3952	11396	26992.7	123249	322688	0	42.5	6.75	4.5	0.5	245.375	0	346.625
	IL-16	321.25	554.5	802.25	937.25	1549.25	2613.5	9554	36253	270	322	272.875	261.375	102	175.167	399	244.5
	IL-17	216.125	581.5	973.625	1721.38	4622	12001	35615.4	72570.8	123.667	234.125	121.5	210.5	104.333	160	204	184.5
	MCP-1	193.667	1529	2248.5	3058.25	6740	15387.5	39127.2	138333	110.125	230.375	102.75	131.125	103	109	90.8333	169
	CSF-1	211.25	1056.75	4205.75	13829	43047.8	95602.4	272678	681616	141	269.75	266.5	251	124.75	198.167	238.5	52.75
	CXCL9	155.125	330.75	451.5	874.75	2429.75	5665	14213.2	45619.9	0	24.75	61.5	13	100.5	60	52.5	120
	CCL3	108.625	2072	4542.75	15524	46380.2	94036.3	318733	822190	78	2603.38	103	108.375	116.625	116.75	3107.17	172.5
	CCL4	660.75	1751	3309.38	6486	17255.5	44715.4	189476	505496	443.125	531.333	506.667	617.5	148	468.833	495.125	320.875
	CCL15	0	949	2604.5	7535.25	16948.5	56783.2	240003	666171	2.5	0.5	0	13.75	47.5	0.25	72.75	60.75
	PDGF-BB	53.75	245	484	565	876	1318.94	3474.12	8652.75	15.75	22.5	108.5	91.75	14	3.25	69.75	36.75
	CCL5	257	561	1637	6349.12	19025.8	65754.4	159380	665674	18030.2	23622.2	15901.2	14682.6	17345	14010.3	17203.8	18988.1
	TIMP-1	257	456	847	2451.75	7462.75	24113.5	83509	305398	0	0	3.83333	13.75	0	149.167	0	3.75
	TIMP-2	101	1061.5	2147.25	5653.25	23102.4	46909.2	190580	448702	109.333	88.6667	48.5	102.5	128.667	59.75	113.833	172
	TNFa	112.5	3553	4583.75	9424	22886.8	56969.4	160662	378116	133.5	608.5	110.833	105.5	180.75	285.75	690.167	130.75
	TNFb	137.167	1664.5	2264.25	3173.75	5544.12	10846.5	32855.8	72852.8	112.5	94.1667	116.75	111.667	99.5	172	226.5	144.5
	TNF RI	364.375	522.5	752	2165	3796	10462.6	22248.9	81111.8	133.5	190	216.375	322.75	335.833	223.833	368.625	308.625
	TNF RII	45	561	1083	2644.5	6686.62	15787.2	48321.1	94648.2	46.75	31.75	51.25	6.75	27.75	8.5	133.25	11
	POS-Ave	87764.7	104648	102728	105925	105277	94477.5	103632	102858	84664.2	82107.1	84517.3	86252.2	88264.5	90690.9	82103.3	87326
	Normalization	0	1	4	12	37	111	333	1000	CTR	IVDD	DAP	MEL	IVDD.DAP	IVDD.MEL	SRGN	SRGN.DAP
	POS1	100914	96416.7	95963.7	97324.6	95817.3	101618	96403.6	95943.7	122742	115416	119455	117192	125219	124655	117230	120787
	POS2	32428.6	33873.8	34019.4	33582	34066.4	32202.4	33878	34025.8	25414.2	27768.4	26470.6	27197.8	24618.2	24799.3	27185.4	26042.3
	CCL13	214.873	2317.97	5375.97	11059.3	30061.5	68721.3	175670	472816	112.626	138.876	116.962	150.991	110.411	64.3279	174.142	67.3128
	CCL13	210.418	530.855	871.089	1329.72	3068.34	9771.48	26040.6	65252.2	106.362	72.3987	108.246	55.8529	109.409	100.715	195.674	158.666
	CCL24	116.851	322.804	475.206	1117.75	4108.61	9152.5	22399.2	63331.2	212.985	222.041	274.277	198.816	106.989	132.555	335.768	180.682
	G-CSF	120.348	2096.66	4390.69	13656.8	24881.3	73123	111616	315620	105.84	187.187	171.521	107.094	97.3084	198.994	300.643	187.43
	GM-CSF	339.485	867.882	1208.77	1595.16	2155.32	3798.96	8379.3	23074.4	145.383	121.651	137.008	183.315	96.6408	179.826	148.034	162.335
	CCL1	122.264	188.523	287.825	541.01	1534.41	5703.36	17548.3	42192.7	121.109	120.575	99.8796	55.8529	140.204	63.8406	146.419	175.958
	ICAM-1	130.313	1658.74	5287.93	14486.6	55404.6	200237	406267	908476	111.974	121.292	126.68	73.2748	75.2763	113.549	111.16	90.0877
	IFNg	150.243	1484.32	2031.6	3691.92	6357.51	17106.8	53662.6	150825	99.3148	114.295	10.7201	14.3475	109.034	12.6707	95.28	152.846
	IL-1a	337.042	527.721	967.112	1172.05	1633.86	3515.3	9203.36	25171	246.395	314.535	294.017	272.603	212.184	175.277	427.818	288.315
	IL-1b	66.1148	273.142	651.29	1203.13	4332.08	9890.81	27253.7	61877.3	8168.61	27251.1	9173.87	12.0417	5921.79	11058.6	27118.3	3745.5
	IL-1ra	142.961	261.57	348.73	696.418	1476.18	2957.37	7916.4	21909.1	140.424	268.736	111.558	235.581	255.622	160.332	258.925	207.505
	IL-2	162.125	805.202	1137.06	1473.34	2429.94	5803.16	13104.8	32563.8	136.509	9.15076	8.88981	101.97	38.8065	13.889	108.199	106.789
	IL-4	155.801	459.495	915.54	1672.69	3439.66	6988.38	30039.6	53857	119.935	210.467	251.704	160.726	69.8518	128.331	232.952	171.445
	IL-5	229.821	1970.33	2439.52	4904.22	11931	25504.2	64462.9	200207	256.052	157.447	57.2608	194.716	263.884	224.173	260.181	264.949
	IL-6	1345.44	2161.99	2506.19	3213.07	7006.81	17115.6	61841.7	241798	102.142	9.95818	0	0	66.0963	758.412	4.84475	831.034
	IL-6R	171.18	1045.32	1519.43	3529.6	11162	28804.8	60742.8	200913	0	14.5336	0	4.6117	1.50219	8.77199	40.1037	5.56722
	IL-7	258.135	924.295	1526.55	2162.13	4442.19	16529.5	49271.4	233708	224.122	202.573	201.067	246.342	219.069	221.127	289.429	259.129
	IL-8	1212.63	1492.28	1616.93	2028.88	2933.18	5043.29	12304.3	35478.2	890.962	1066.74	1008.47	994.206	542.666	1098.81	1275.25	1016.65
	IL-10	123.223	1701.65	2640.89	4856.7	11935	30501.7	64553	263779	94.8341	129.456	152.87	116.488	3.00438	96.167	184.998	115.393
	IL-11	262.303	543.15	831.795	1429.75	4457.53	11472.1	22503.9	61357.3	513.54	301.257	752.104	584.832	254.621	264.865	1129.01	768.909
	IL-12p40	130.122	2372.09	6302.19	23358.9	63352.7	172747	281228	789349	29.7553	223.027	88.1137	0.256206	56.5824	55.3123	112.326	99.5352
	IL-12p70	365.26	542.185	1503.22	3606.3	9358.63	28711.3	60944.5	230542	205.416	260.931	210.218	210.217	164.573	216.863	381.12	290.002
	IL-13	237.055	2641.38	4544.3	11581.9	23259.6	69965.4	220978	531724	48.0261	157.447	67.1965	120.929	21.5314	56.7743	16.9566	155.629
	IL-15	367.177	1499.03	2116.45	3765.04	10923.7	28831.6	120016	316588	0	45.7538	7.05955	4.6117	0.50073	239.159	0	350.861
	IL-16	369.381	534.712	788.081	892.91	1485.04	2791.55	9303.41	35567.7	281.892	346.652	285.389	267.863	102.149	170.729	429.568	247.488
	IL-17	248.505	560.748	956.429	1639.94	4430.45	12818.6	34681.2	71198.9	129.114	252.05	127.072	215.725	104.486	155.946	219.629	186.755
	MCP-1	222.682	1474.44	2208.79	2913.57	6460.67	16435.8	38101	135718	114.975	248.013	107.462	134.38	103.15	106.239	97.7921	171.065
	CSF-1	242.9	1019.04	4131.47	13174.8	41263.7	102115	265526	668731	147.21	290.402	278.722	257.231	124.932	193.146	256.772	53.3947
	CXCL9	178.366	318.947	443.526	833.367	2329.05	6050.93	13840.5	44757.5	0	26.6449	64.3204	13.3227	100.647	58.4799	56.522	121.467
	CCL3	124.899	1998.06	4462.52	14789.6	44458.1	100443	310373	806648	81.4355	2611.29	107.724	111.065	116.795	113.792	3295.38	174.608
	CCL4	759.745	1688.51	3250.93	6179.16	16540.4	47761.6	184506	495941	462.643	572.012	529.902	632.828	148.216	456.956	533.057	324.797
	CCL15	0	915.134	2558.5	7178.77	16246.1	60651.6	233708	653578	2.61011	0.53828	0	14.0913	47.5693	0.243666	78.3234	61.4925
	PDGF-BB	61.803	236.257	475.452	538.271	839.696	1408.79	3383	8489.18	16.4437	24.2226	113.476	94.0275	14.0204	3.16766	75.0936	37.1992
	CCL5	295.504	540.98	1608.09	6048.76	18237.3	70234	155199	653091	18824.3	25430.8	16630.5	15047.1	17370.3	13655.4	18521.7	19220.2
	TIMP-1	295.504	439.727	832.041	2335.76	7153.47	25756.2	81318.7	299624	0	0	4.00913	14.0913	0	145.388	0	3.79583
	TIMP-2	116.132	1023.62	2109.33	5385.81	22144.9	50105	185582	440220	114.149	95.455	50.7242	105.044	128.854	58.2363	122.554	174.102
	TNFa	129.355	3426.21	4502.79	8978.17	21938.3	60850.4	156448	370968	139.38	632.119	115.916	108.119	181.014	278.511	743.041	132.348
	TNFb	157.717	1605.1	2224.26	3023.61	5314.36	11585.4	31994	71475.6	117.455	101.376	122.104	114.439	99.6452	167.642	243.852	146.266
	TNF RI	418.967	503.854	738.719	2062.58	3638.68	11175.3	21665.3	79578.4	139.38	204.546	226.298	330.762	336.323	218.163	396.866	312.397
	TNF RII	51.742	540.98	1063.87	2519.39	6409.51	16862.8	47053.7	92859.1	48.8091	34.1808	53.6003	6.91756	27.7905	8.28466	143.458	11.1344
	POS-Ave	100914	100914	100914	100914	100914	100914	100914	100914	100914	100914	100914	100914	100914	100914	100914	100914

## Sheet: Result
		0	Values below the Limit of Detection (LOD)
		1585.64	Value above the highest standards
8	LOD	MAX		(pg/ml)	CTR	IVDD	DAP	MEL	IVDD.DAP	IVDD.MEL	SRGN	SRGN.DAP
hINF3	4.73991	2000		CCL13	0	0	0	0	0	0	0	0
hINF3	14.6951	4000		CCL11	0	0	0	0	0	0	0	0
hINF3	2.34559	1000		CCL24	1.53902	1.68391	2.51964	1.31228	0	0.251619	3.50327	1.02207
hINF3	64.4317	20000		G-CSF	0	0.213916	0.148971	0	0	0.266661	0.820561	0.21497
hINF3	17.3834	1000		GM-CSF	0	0	0	0	0	0	0	0
hINF3	7.60251	4000		CCL1	0	0	0	0	2.44612	0	3.24717	6.9487
hINF3	85.9741	100000		ICAM-1	0	0	0	0	0	0	0	0
hINF3	9.58553	2000		IFNg	0	0	0	0	0	0	0	0.0199453
hINF3	18.3611	2000		IL-1a	0	0	0	0	0	0	5.63843	0
hINF3	2.02667	1000		IL-1b	115.134	416.743	116.168	0	67.1103	159.215	417.596	58.2645
hINF3	10.5997	2000		IL-1ra	0	4.06246	0	2.81108	3.55831	0.375122	3.68419	1.82024
hINF3	23.2156	2000		IL-2	0	0	0	0	0	0	0	0
hINF3	4.92821	2000		IL-4	0	0.822868	1.55121	0.0544901	0	0	1.21364	0.20065
hINF3	19.2695	4000		IL-5	0.566844	0	0	0	0.73477	0	0.655401	0.757573
hINF3	8.10909	2000		IL-6	0	0	0	0	0	0	0	0
hINF3	25.3255	10000		IL-6R	0	0	0	0	0	0	0	0
hINF3	7.79847	4000		IL-7	0	0	0	0	0	0	3.12222	0.194807
hINF3	5.00097	500		IL-8	0	0	0	0	0	0	0.678739	0
hINF3	13.0555	4000		IL-10	0	0.0316579	0.177131	0	0	0	0.398425	0
hINF3	78.9432	20000		IL-11	81.5887	12.5499	159.516	104.853	0	0.81588	282.953	165.013
hINF3	14.5859	10000		IL-12p40	0	0.712635	0	0	0	0	0	0
hINF3	0.519674	500		IL-12p70	0	0	0	0	0	0	0.0222122	0
hINF3	2.37705	1000		IL-13	0	0	0	0	0	0	0	0
hINF3	8.91717	4000		IL-15	0	0	0	0	0	0	0	0
hINF3	33.6692	5000		IL-16	0	0	0	0	0	0	14.4849	0
hINF3	13.6888	4000		IL-17	0	0.0493244	0	0	0	0	0	0
hINF3	10.7102	2000		MCP-1	0	0.543186	0	0	0	0	0	0
hINF3	2.83601	4000		CSF-1	0	0.290026	0.218819	0.0876793	0	0	0.0848758	0
hINF3	15.9742	5000		CXCL9	0	0	0	0	0	0	0	0
hINF3	12.0254	10000		CCL3	0	20.5357	0	0	0	0	25.6733	0
hINF3	1.53707	1000		CCL4	0	0	0	0	0	0	0	0
hINF3	6.9664	10000		CCL15	0.0767757	0.0172211	0	0.378919	1.19895	0.00813142	1.92239	1.52885
hINF3	25.9119	2000		PDGF-BB	0	0	6.33232	3.70627	0	0	1.35714	0
hINF3	7.6039	20000		CCL5	836.952	1099.45	747.723	682.542	777.947	624.64	824.715	852.931
hINF3	25.9953	40000		TIMP-1	0	0	0	0	0	0	0	0
hINF3	44.2764	40000		TIMP-2	0	0	0	0	1.12481	0	0.567123	5.13861
hINF3	8.88319	2000		TNFa	0.0231115	1.59615	0	0	0.13598	0.427777	1.97337	0.00625726
hINF3	212.167	20000		TNFb	0	0	0	0	0	2.09078	19.5126	0
hINF3	103.958	40000		TNF RI	0	0	0	0	0	0	0	0
hINF3	74.5017	40000		TNF RII	0	0	0.107681	0	0	0	10.9047	0

## Sheet: Standards
	Standard Cytokine Data				3	4	5	6	7			Log-log Regression Curve
	CCL13
	Concentration (pg/ml)	0	2.74348	8.23045	24.6914	74.0741	222.222	666.667	2000
	Signal-BKG	0	2103.1	5161.1	10844.5	29846.7	68506.5	175455	472601
	Log (Concentration)		0.438302	0.915424	1.39254	1.86967	2.34679	2.82391	3.30103
	Log (Signal-BKG)		3.32286	3.71274	4.03521	4.4749	4.83573	5.24417	5.67449
		Slope				Intercept		N	R2
	Linear regression	239.983				0		7	0.998019
	log-log regression	0.817273				2.94341		7	0.998858
	CCL11
	Concentration (pg/ml)	0	5.48697	16.4609	49.3827	148.148	444.444	1333.33	4000
	Signal-BKG	0	320.437	660.671	1119.3	2857.92	9561.06	25830.2	65041.8
	Log (Concentration)		0.739332	1.21645	1.69357	2.1707	2.64782	3.12494	3.60206
	Log (Signal-BKG)		2.50574	2.81999	3.04895	3.45605	3.98051	4.41213	4.81319
		Slope				Intercept		N	R2
	Linear regression	16.6305				0		7	0.995739
	log-log regression	0.826249				1.78311		7	0.9884
	CCL24
	Concentration (pg/ml)	0	1.37174	4.11523	12.3457	37.037	111.111	333.333	1000
	Signal-BKG	0	205.953	358.356	1000.89	3991.76	9035.65	22282.3	63214.4
	Log (Concentration)		0.137272	0.614394	1.09151	1.56864	2.04576	2.52288	3
	Log (Signal-BKG)		2.31377	2.55431	3.00039	3.60116	3.95596	4.34796	4.80082
		Slope				Intercept		N	R2
	Linear regression	63.8291				0		7	0.9986
	log-log regression	0.898544				2.10114		7	0.993573
	G-CSF
	Concentration (pg/ml)	0	27.4348	82.3045	246.914	740.741	2222.22	6666.67	20000
	Signal-BKG	0	1976.31	4270.34	13536.5	24760.9	73002.6	111496	315500
	Log (Concentration)		1.4383	1.91542	2.39254	2.86967	3.34679	3.82391	4.30103
	Log (Signal-BKG)		3.29586	3.63046	4.13151	4.39377	4.86334	5.04726	5.499
		Slope				Intercept		N	R2
	Linear regression	16.0836				0		7	0.986841
	log-log regression	0.761626				2.22313		7	0.992771
	GM-CSF
	Concentration (pg/ml)	0	1.37174	4.11523	12.3457	37.037	111.111	333.333	1000
	Signal-BKG	0	528.397	869.283	1255.68	1815.83	3459.47	8039.82	22734.9
	Log (Concentration)		0.137272	0.614394	1.09151	1.56864	2.04576	2.52288	3
	Log (Signal-BKG)		2.72296	2.93916	3.09888	3.25908	3.53901	3.90525	4.35669
		Slope				Intercept		N	R2
	Linear regression	23.0101				0		7	0.998054
	log-log regression	0.544448				2.54896		7	0.958569
	CCL1
	Concentration (pg/ml)	0	5.48697	16.4609	49.3827	148.148	444.444	1333.33	4000
	Signal-BKG	0	66.2588	165.561	418.745	1412.15	5581.09	17426.1	42070.4
	Log (Concentration)		0.739332	1.21645	1.69357	2.1707	2.64782	3.12494	3.60206
	Log (Signal-BKG)		1.82124	2.21896	2.62195	3.14988	3.74672	4.2412	4.62398
		Slope				Intercept		N	R2
	Linear regression	10.7905				0		7	0.99345
	log-log regression	1.01632				0.997291		7	0.995936
	ICAM-1
	Concentration (pg/ml)	0	137.174	411.523	1234.57	3703.7	11111.1	33333.3	100000
	Signal-BKG	0	1528.43	5157.62	14356.3	55274.3	200107	406136	908346
	Log (Concentration)		2.13727	2.61439	3.09151	3.56864	4.04576	4.52288	5
	Log (Signal-BKG)		3.18424	3.71245	4.15704	4.74252	5.30126	5.60867	5.95825
		Slope				Intercept		N	R2
	Linear regression	9.49517				0		7	0.979876
	log-log regression	0.992461				1.12462		7	0.991544
	IFNg
	Concentration (pg/ml)	0	2.74348	8.23045	24.6914	74.0741	222.222	666.667	2000
	Signal-BKG	0	1334.08	1881.36	3541.68	6207.27	16956.6	53512.4	150675
	Log (Concentration)		0.438302	0.915424	1.39254	1.86967	2.34679	2.82391	3.30103
	Log (Signal-BKG)		3.12518	3.27447	3.54921	3.7929	4.22934	4.72845	5.17804
		Slope				Intercept		N	R2
	Linear regression	75.8576				0		7	0.999561
	log-log regression	0.729575				2.61845		7	0.967516
	IL-1a
	Concentration (pg/ml)	0	2.74348	8.23045	24.6914	74.0741	222.222	666.667	2000
	Signal-BKG	0	190.679	630.071	835.007	1296.82	3178.26	8866.32	24834
	Log (Concentration)		0.438302	0.915424	1.39254	1.86967	2.34679	2.82391	3.30103
	Log (Signal-BKG)		2.2803	2.79939	2.92169	3.11288	3.50219	3.94774	4.39505
		Slope				Intercept		N	R2
	Linear regression	12.535				0		7	0.999323
	log-log regression	0.690259				1.98934		7	0.971742
	IL-1b
	Concentration (pg/ml)	0	1.37174	4.11523	12.3457	37.037	111.111	333.333	1000
	Signal-BKG	0	207.027	585.176	1137.02	4265.96	9824.7	27187.6	61811.1
	Log (Concentration)		0.137272	0.614394	1.09151	1.56864	2.04576	2.52288	3
	Log (Signal-BKG)		2.31603	2.76729	3.05577	3.63002	3.99232	4.43437	4.79107
		Slope				Intercept		N	R2
	Linear regression	64.1245				0		7	0.988745
	log-log regression	0.875477				2.19625		7	0.996761
	IL-1ra
	Concentration (pg/ml)	0	2.74348	8.23045	24.6914	74.0741	222.222	666.667	2000
	Signal-BKG	0	118.609	205.769	553.456	1333.22	2814.41	7773.44	21766.1
	Log (Concentration)		0.438302	0.915424	1.39254	1.86967	2.34679	2.82391	3.30103
	Log (Signal-BKG)		2.07412	2.31338	2.74308	3.1249	3.44939	3.89061	4.33778
		Slope				Intercept		N	R2
	Linear regression	10.9899				0		7	0.999185
	log-log regression	0.797324				1.64259		7	0.995445
	IL-2
	Concentration (pg/ml)	0	2.74348	8.23045	24.6914	74.0741	222.222	666.667	2000
	Signal-BKG	0	643.077	974.932	1311.21	2267.82	5641.03	12942.6	32401.7
	Log (Concentration)		0.438302	0.915424	1.39254	1.86967	2.34679	2.82391	3.30103
	Log (Signal-BKG)		2.80826	2.98897	3.11767	3.35561	3.75136	4.11202	4.51057
		Slope				Intercept		N	R2
	Linear regression	16.6435				0		7	0.99496
	log-log regression	0.597834				2.40289		7	0.964206
	IL-4
	Concentration (pg/ml)	0	2.74348	8.23045	24.6914	74.0741	222.222	666.667	2000
	Signal-BKG	0	303.694	759.739	1516.89	3283.86	6832.58	29883.8	53701.2
	Log (Concentration)		0.438302	0.915424	1.39254	1.86967	2.34679	2.82391	3.30103
	Log (Signal-BKG)		2.48244	2.88066	3.18095	3.51638	3.83458	4.47544	4.72998
		Slope				Intercept		N	R2
	Linear regression	43.4575				0		6	0.986934
	log-log regression	0.792387				2.10428		7	0.989193
	IL-5
	Concentration (pg/ml)	0	5.48697	16.4609	49.3827	148.148	444.444	1333.33	4000
	Signal-BKG	0	1740.51	2209.69	4674.4	11701.2	25274.3	64233.1	199977
	Log (Concentration)		0.739332	1.21645	1.69357	2.1707	2.64782	3.12494	3.60206
	Log (Signal-BKG)		3.24068	3.34433	3.66973	4.06823	4.40268	4.80776	5.30098
		Slope				Intercept		N	R2
	Linear regression	49.9331				0		7	0.99925
	log-log regression	0.736614				2.52023		7	0.980338
	IL-6
	Concentration (pg/ml)	0	2.74348	8.23045	24.6914	74.0741	222.222	666.667	2000
	Signal-BKG	0	816.555	1160.76	1867.64	5661.37	15770.2	60496.2	240452
	Log (Concentration)		0.438302	0.915424	1.39254	1.86967	2.34679	2.82391	3.30103
	Log (Signal-BKG)		2.91199	3.06474	3.27129	3.75292	4.19784	4.78173	5.38103
		Slope				Intercept		N	R2
	Linear regression	116.715				0		7	0.992394
	log-log regression	0.880852				2.26189		7	0.960355
	IL-6R
	Concentration (pg/ml)	0	13.7174	41.1523	123.457	370.37	1111.11	3333.33	10000
	Signal-BKG	0	874.136	1348.25	3358.42	10990.9	28633.6	60571.6	200742
	Log (Concentration)		1.13727	1.61439	2.09151	2.56864	3.04576	3.52288	4
	Log (Signal-BKG)		2.94158	3.12977	3.52614	4.04103	4.45688	4.78227	5.30264
		Slope				Intercept		N	R2
	Linear regression	19.9617				0		7	0.997462
	log-log regression	0.847263				1.84945		7	0.991108
	IL-7
	Concentration (pg/ml)	0	5.48697	16.4609	49.3827	148.148	444.444	1333.33	4000
	Signal-BKG	0	666.159	1268.42	1904	4184.06	16271.4	49013.2	233450
	Log (Concentration)		0.739332	1.21645	1.69357	2.1707	2.64782	3.12494	3.60206
	Log (Signal-BKG)		2.82358	3.10326	3.27967	3.6216	4.21142	4.69031	5.36819
		Slope				Intercept		N	R2
	Linear regression	55.9512				0		7	0.984561
	log-log regression	0.87876				1.96363		7	0.960022
	IL-8
	Concentration (pg/ml)	0	0.685871	2.05761	6.17284	18.5185	55.5556	166.667	500
	Signal-BKG	0	279.644	404.298	816.245	1720.55	3830.66	11091.7	34265.5
	Log (Concentration)		-0.163758	0.313364	0.790485	1.26761	1.74473	2.22185	2.69897
	Log (Signal-BKG)		2.4466	2.6067	2.91182	3.23567	3.58327	4.045	4.53486
		Slope				Intercept		N	R2
	Linear regression	68.3809				0		7	0.999623
	log-log regression	0.734525				2.40662		7	0.97866
	IL-10
	Concentration (pg/ml)	0	5.48697	16.4609	49.3827	148.148	444.444	1333.33	4000
	Signal-BKG	0	1578.43	2517.67	4733.48	11811.8	30378.5	64429.8	263656
	Log (Concentration)		0.739332	1.21645	1.69357	2.1707	2.64782	3.12494	3.60206
	Log (Signal-BKG)		3.19823	3.401	3.67518	4.07231	4.48257	4.80909	5.42104
		Slope				Intercept		N	R2
	Linear regression	64.2259				0		7	0.991129
	log-log regression	0.770394				2.47905		7	0.980346
	IL-11
	Concentration (pg/ml)	0	27.4348	82.3045	246.914	740.741	2222.22	6666.67	20000
	Signal-BKG	0	280.846	569.492	1167.45	4195.23	11209.8	22241.6	61095
	Log (Concentration)		1.4383	1.91542	2.39254	2.86967	3.34679	3.82391	4.30103
	Log (Signal-BKG)		2.44847	2.75549	3.06724	3.62276	4.0496	4.34717	4.78601
		Slope				Intercept		N	R2
	Linear regression	3.10786				0		7	0.994745
	log-log regression	0.836739				1.18123		7	0.994267
	IL-12p40
	Concentration (pg/ml)	0	13.7174	41.1523	123.457	370.37	1111.11	3333.33	10000
	Signal-BKG	0	2241.97	6172.07	23228.8	63222.6	172617	281098	789219
	Log (Concentration)		1.13727	1.61439	2.09151	2.56864	3.04576	3.52288	4
	Log (Signal-BKG)		3.35063	3.79043	4.36603	4.80087	5.23708	5.44886	5.8972
		Slope				Intercept		N	R2
	Linear regression	80.4226				0		7	0.988825
	log-log regression	0.88534				2.42461		7	0.988879
	IL-12p70
	Concentration (pg/ml)	0	0.685871	2.05761	6.17284	18.5185	55.5556	166.667	500
	Signal-BKG	0	176.925	1137.96	3241.04	8993.37	28346.1	60579.2	230176
	Log (Concentration)		-0.163758	0.313364	0.790485	1.26761	1.74473	2.22185	2.69897
	Log (Signal-BKG)		2.24779	3.05613	3.51068	3.95392	4.45249	4.78232	5.36206
		Slope				Intercept		N	R2
	Linear regression	451.373				0		7	0.994494
	log-log regression	1.02827				2.60591		7	0.988608
	IL-13
	Concentration (pg/ml)	0	1.37174	4.11523	12.3457	37.037	111.111	333.333	1000
	Signal-BKG	0	2404.32	4307.24	11344.8	23022.6	69728.4	220741	531487
	Log (Concentration)		0.137272	0.614394	1.09151	1.56864	2.04576	2.52288	3
	Log (Signal-BKG)		3.38099	3.6342	4.0548	4.36215	4.84341	5.34388	5.72549
		Slope				Intercept		N	R2
	Linear regression	545.626				0		7	0.993874
	log-log regression	0.841466				3.15789		7	0.992476
	IL-15
	Concentration (pg/ml)	0	5.48697	16.4609	49.3827	148.148	444.444	1333.33	4000
	Signal-BKG	0	1131.85	1749.27	3397.86	10556.5	28464.4	119649	316221
	Log (Concentration)		0.739332	1.21645	1.69357	2.1707	2.64782	3.12494	3.60206
	Log (Signal-BKG)		3.05379	3.24286	3.53121	4.02352	4.4543	5.07791	5.49999
		Slope				Intercept		N	R2
	Linear regression	79.9352				0		7	0.997275
	log-log regression	0.89314				2.18749		7	0.978626
	IL-16
	Concentration (pg/ml)	0	6.85871	20.5761	61.7284	185.185	555.556	1666.67	5000
	Signal-BKG	0	165.331	418.701	523.53	1115.66	2422.17	8934.03	35198.3
	Log (Concentration)		0.836242	1.31336	1.79048	2.26761	2.74473	3.22185	3.69897
	Log (Signal-BKG)		2.21836	2.6219	2.71894	3.04753	3.3842	3.95105	4.54652
		Slope				Intercept		N	R2
	Linear regression	6.84359				0		7	0.992189
	log-log regression	0.771596				1.46297		7	0.957694
	IL-17
	Concentration (pg/ml)	0	5.48697	16.4609	49.3827	148.148	444.444	1333.33	4000
	Signal-BKG	0	312.243	707.924	1391.43	4181.94	12570.1	34432.7	70950.4
	Log (Concentration)		0.739332	1.21645	1.69357	2.1707	2.64782	3.12494	3.60206
	Log (Signal-BKG)		2.49449	2.84999	3.14346	3.62138	4.09934	4.53697	4.85095
		Slope				Intercept		N	R2
	Linear regression	18.6667				0		7	0.977762
	log-log regression	0.853275				1.80446		7	0.995192
	MCP-1
	Concentration (pg/ml)	0	2.74348	8.23045	24.6914	74.0741	222.222	666.667	2000
	Signal-BKG	0	1251.75	1986.11	2690.89	6237.99	16213.1	37878.3	135496
	Log (Concentration)		0.438302	0.915424	1.39254	1.86967	2.34679	2.82391	3.30103
	Log (Signal-BKG)		3.09752	3.298	3.4299	3.79504	4.20987	4.57839	5.13193
		Slope				Intercept		N	R2
	Linear regression	66.7544				0		7	0.996319
	log-log regression	0.706916				2.61268		7	0.964078
	CSF-1
	Concentration (pg/ml)	0	5.48697	16.4609	49.3827	148.148	444.444	1333.33	4000
	Signal-BKG	0	776.138	3888.57	12931.9	41020.8	101872	265283	668488
	Log (Concentration)		0.739332	1.21645	1.69357	2.1707	2.64782	3.12494	3.60206
	Log (Signal-BKG)		2.88994	3.58979	4.11166	4.613	5.00806	5.42371	5.82509
		Slope				Intercept		N	R2
	Linear regression	171.096				0		7	0.995278
	log-log regression	1.00077				2.32209		7	0.989539
	CXCL9
	Concentration (pg/ml)	0	6.85871	20.5761	61.7284	185.185	555.556	1666.67	5000
	Signal-BKG	0	140.58	265.16	655.001	2150.69	5872.57	13662.1	44579.1
	Log (Concentration)		0.836242	1.31336	1.79048	2.26761	2.74473	3.22185	3.69897
	Log (Signal-BKG)		2.14793	2.42351	2.81624	3.33258	3.76883	4.13552	4.64913
		Slope				Intercept		N	R2
	Linear regression	8.86661				0		7	0.998565
	log-log regression	0.889279				1.30828		7	0.995335
	CCL3
	Concentration (pg/ml)	0	13.7174	41.1523	123.457	370.37	1111.11	3333.33	10000
	Signal-BKG	0	1873.16	4337.62	14664.7	44333.2	100318	310248	806523
	Log (Concentration)		1.13727	1.61439	2.09151	2.56864	3.04576	3.52288	4
	Log (Signal-BKG)		3.27257	3.63725	4.16627	4.64673	5.00138	5.49171	5.90662
		Slope				Intercept		N	R2
	Linear regression	82.0382				0		7	0.997488
	log-log regression	0.93164				2.19589		7	0.998284
	CCL4
	Concentration (pg/ml)	0	1.37174	4.11523	12.3457	37.037	111.111	333.333	1000
	Signal-BKG	0	928.768	2491.18	5419.41	15780.6	47001.9	183747	495181
	Log (Concentration)		0.137272	0.614394	1.09151	1.56864	2.04576	2.52288	3
	Log (Signal-BKG)		2.96791	3.39641	3.73395	4.19812	4.67212	5.26422	5.69476
		Slope				Intercept		N	R2
	Linear regression	499.836				0		7	0.998123
	log-log regression	0.962196				2.76602		7	0.994974
	CCL15
	Concentration (pg/ml)	0	13.7174	41.1523	123.457	370.37	1111.11	3333.33	10000
	Signal-BKG	0	915.134	2558.5	7178.77	16246.1	60651.6	233708	653578
	Log (Concentration)		1.13727	1.61439	2.09151	2.56864	3.04576	3.52288	4
	Log (Signal-BKG)		2.96148	3.40799	3.85605	4.21075	4.78284	5.36867	5.8153
		Slope				Intercept		N	R2
	Linear regression	65.6819				0		7	0.998827
	log-log regression	1.00376				1.76501		7	0.995579
	PDGF-BB
	Concentration (pg/ml)	0	2.74348	8.23045	24.6914	74.0741	222.222	666.667	2000
	Signal-BKG	0	174.454	413.649	476.468	777.893	1346.99	3321.2	8427.38
	Log (Concentration)		0.438302	0.915424	1.39254	1.86967	2.34679	2.82391	3.30103
	Log (Signal-BKG)		2.24168	2.61663	2.67803	2.89092	3.12936	3.5213	3.92569
		Slope				Intercept		N	R2
	Linear regression	4.32033				0		7	0.99561
	log-log regression	0.547382				1.9771		7	0.963121
	CCL5
	Concentration (pg/ml)	0	27.4348	82.3045	246.914	740.741	2222.22	6666.67	20000
	Signal-BKG	0	245.475	1312.58	5753.26	17941.8	69938.5	154904	652795
	Log (Concentration)		1.4383	1.91542	2.39254	2.86967	3.34679	3.82391	4.30103
	Log (Signal-BKG)		2.39001	3.11813	3.75991	4.25387	4.84472	5.19006	5.81478
		Slope				Intercept		N	R2
	Linear regression	31.6863				0		7	0.99094
	log-log regression	1.16046				0.865805		7	0.992747
	TIMP-1
	Concentration (pg/ml)	0	54.8697	164.609	493.827	1481.48	4444.44	13333.3	40000
	Signal-BKG	0	144.223	536.536	2040.26	6857.97	25460.7	81023.2	299329
	Log (Concentration)		1.73933	2.21645	2.69357	3.1707	3.64782	4.12494	4.60206
	Log (Signal-BKG)		2.15903	2.7296	3.30969	3.8362	4.40587	4.90861	5.47615
		Slope				Intercept		N	R2
	Linear regression	7.32105				0		7	0.996109
	log-log regression	1.15316				0.175835		7	0.999709
	TIMP-2
	Concentration (pg/ml)	0	54.8697	164.609	493.827	1481.48	4444.44	13333.3	40000
	Signal-BKG	0	907.487	1993.19	5269.67	22028.8	49988.8	185466	440104
	Log (Concentration)		1.73933	2.21645	2.69357	3.1707	3.64782	4.12494	4.60206
	Log (Signal-BKG)		2.95784	3.29955	3.72178	4.34299	4.69887	5.26826	5.64356
		Slope				Intercept		N	R2
	Linear regression	11.2971				0		7	0.99261
	log-log regression	0.970977				1.19745		7	0.995555
	TNFa
	Concentration (pg/ml)	0	2.74348	8.23045	24.6914	74.0741	222.222	666.667	2000
	Signal-BKG	0	3296.85	4373.44	8848.81	21808.9	60721.1	156318	370838
	Log (Concentration)		0.438302	0.915424	1.39254	1.86967	2.34679	2.82391	3.30103
	Log (Signal-BKG)		3.5181	3.64082	3.94689	4.33863	4.78334	5.19401	5.56918
		Slope				Intercept		N	R2
	Linear regression	191.392				0		7	0.992034
	log-log regression	0.755729				3.01432		7	0.983262
	TNFb
	Concentration (pg/ml)	0	27.4348	82.3045	246.914	740.741	2222.22	6666.67	20000
	Signal-BKG	0	1447.38	2066.54	2865.89	5156.64	11427.7	31836.3	71317.9
	Log (Concentration)		1.4383	1.91542	2.39254	2.86967	3.34679	3.82391	4.30103
	Log (Signal-BKG)		3.16058	3.31524	3.45726	3.71237	4.05796	4.50292	4.8532
		Slope				Intercept		N	R2
	Linear regression	3.70829				0		7	0.989187
	log-log regression	0.602864				2.13563		7	0.961773
	TNF RI
	Concentration (pg/ml)	0	54.8697	164.609	493.827	1481.48	4444.44	13333.3	40000
	Signal-BKG	0	84.8872	319.752	1643.61	3219.72	10756.4	21246.4	79159.5
	Log (Concentration)		1.73933	2.21645	2.69357	3.1707	3.64782	4.12494	4.60206
	Log (Signal-BKG)		1.92884	2.50481	3.2158	3.50782	4.03167	4.32728	4.8985
		Slope				Intercept		N	R2
	Linear regression	1.94617				0		7	0.994402
	log-log regression	1.00078				0.314654		7	0.987986
	TNF RII
	Concentration (pg/ml)	0	54.8697	164.609	493.827	1481.48	4444.44	13333.3	40000
	Signal-BKG	0	489.238	1012.13	2467.65	6357.77	16811	47002	92807.3
	Log (Concentration)		1.73933	2.21645	2.69357	3.1707	3.64782	4.12494	4.60206
	Log (Signal-BKG)		2.68952	3.00524	3.39228	3.8033	4.22559	4.67212	4.96758
		Slope				Intercept		N	R2
	Linear regression	3.56121				0		6	0.999245
	log-log regression	0.823485				1.21121		7	0.997658

## Sheet: Data Statistics
	Target	LOD (pg/ml)	Best Confident Range	Maximum Value	Highest Reported Value	Lowest Reported Value	% Below LOD	% Above LOD but <3xLOD	% in Best Confidence	% Above Maximum
	CCL13	1.37308	4.1 - 2000	2000	0	0	100	0	0	0
	CCL11	5.39732	16.2 - 4000	4000	0	0	100	0	0	0
	CCL24	1.20922	3.6 - 1000	1000	3.50327	0	37.5	62.5	0	0
	G-CSF	10.9735	32.9 - 20000	20000	0.820561	0	100	0	0	0
	GM-CSF	1.25173	3.8 - 1000	1000	0	0	100	0	0	0
	CCL1	7.97971	23.9 - 4000	4000	6.9487	0	100	0	0	0
	ICAM-1	63.2165	189.6 - 100000	100000	0	0	100	0	0	0
	IFNg	2.15424	6.5 - 2000	2000	0.0199453	0	100	0	0	0
	IL-1a	3.46673	10.4 - 2000	2000	5.63843	0	87.5	12.5	0	0
	IL-1b	0.805075	2.4 - 1000	1000	416.743	0	12.5	0	87.5	0
	IL-1ra	3.39931	10.2 - 2000	2000	4.06246	0	62.5	37.5	0	0
	IL-2	2.03238	6.1 - 2000	2000	0	0	100	0	0	0
	IL-4	1.93115	5.8 - 2000	2000	1.55121	0	100	0	0	0
	IL-5	4.25194	12.8 - 4000	4000	0.757573	0	100	0	0	0
	IL-6	6.46866	19.4 - 2000	2000	0	0	100	0	0	0
	IL-6R	10.1933	30.6 - 10000	10000	0	0	100	0	0	0
	IL-7	5.88145	17.6 - 4000	4000	3.12222	0	100	0	0	0
	IL-8	1.49077	4.5 - 500	500	0.678739	0	100	0	0	0
	IL-10	3.77499	11.3 - 4000	4000	0.398425	0	100	0	0	0
	IL-11	27.82	83.5 - 20000	20000	282.953	0	37.5	12.5	50	0
	IL-12p40	5.34803	16 - 10000	10000	0.712635	0	100	0	0	0
	IL-12p70	0.58998	1.8 - 500	500	0.0222122	0	100	0	0	0
	IL-13	0.884242	2.7 - 1000	1000	0	0	100	0	0	0
	IL-15	5.56027	16.7 - 4000	4000	0	0	100	0	0	0
	IL-16	14.6497	43.9 - 5000	5000	14.4849	0	100	0	0	0
	IL-17	5.08934	15.3 - 4000	4000	0.0493244	0	100	0	0	0
	MCP-1	2.19664	6.6 - 2000	2000	0.543186	0	100	0	0	0
	CSF-1	2.30979	6.9 - 4000	4000	0.290026	0	100	0	0	0
	CXCL9	8.86824	26.6 - 5000	5000	0	0	100	0	0	0
	CCL3	7.19111	21.6 - 10000	10000	0.673261	0	75	0	25	0
	CCL4	1.33106	4 - 1000	1000	0	0	100	0	0	0
	CCL15	7.8	23.4 - 10000	10000	1.92239	0	100	0	0	0
	PDGF-BB	1.35329	4.1 - 2000	2000	6.33232	0	62.5	25	12.5	0
	CCL5	20.2522	60.8 - 20000	20000	1099.45	624.64	0	0	100	0
	TIMP-1	66.716	200.1 - 40000	40000	0	0	100	0	0	0
	TIMP-2	35.2028	105.6 - 40000	40000	5.13861	0	100	0	0	0
	TNFa	1.93216	5.8 - 2000	2000	1.97337	0	75	12.5	12.5	0
	TNFb	18.2398	54.7 - 20000	20000	19.5126	0	87.5	12.5	0	0
	TNF RI	97.6867	293.1 - 40000	40000	0	0	100	0	0	0
	TNF RII	29.6798	89 - 40000	40000	10.9047	0	100	0	0	0
