# Supplementary material for: Serglycin secreted by late-stage nucleus pulposus cells is a biomarker of intervertebral disc degeneration
Source: Nat Commun. 2024 Jan 2;15:47. doi: 10.1038/s41467-023-44313-9 (PMC10761730; doi:10.1038/s41467-023-44313-9)
Supplement: Supplementary file 3 — Source Data [file 41467_2023_44313_MOESM3_ESM.zip › source data-1127.xlsx]

## Sheet: Fig. 1c
Markergene.ClusterMean
	Gene	NP	Endothelia	SMC	Erythrocyte	B_Plasma_Cell	T_Cell	Macrophage	Monocyte	Neutrophil
	PTPRC	0.0049808	0.00797629	0.0013642	0.123848	1.16367	2.34584	1.78287	1.75732	1.78723
	CD3D	0.00163942	0	0	0.0142217	0.0174545	1.77082	0	0.0138414	0.0611872
	CD3E	0.00106892	0	0	0.0129622	0.0388252	1.48242	0	0.0108208	0.0571313
	TRAC	0.0106599	0.00740787	0.0526083	0.0206808	0.0856168	1.50002	0	0.0223902	0.0555474
	CD79A	0.00436182	0.00595285	0	0.0691753	1.97792	0.0448414	0.00598098	0.0888745	0.0489295
	MS4A1	0.000734088	0	0	0.0277885	1.4402	0.0960555	0	0.0681193	0.0328842
	MZB1	0.00238648	0.0450139	0.0144293	0.464371	1.98454	0.0523471	0.00910112	0.116454	0.127298
	VCAN	2.2478	0.51589	1.30669	0.100349	0.101284	0.15001	0.271441	2.22916	0.368137
	FCN1	0.00248491	0.00311728	0.0225298	0.087253	0.024864	0.0342743	0.00913562	2.487	2.01953
	CD300E	0.00120274	0.000372603	0	0.00493159	0.00061003	0	0.350051	0.852617	0.0078864
	C1QA	0.00632601	0.0252815	0.0125777	0	0.0198471	0	3.3676	0.509258	0.0348692
	TREM2	0.000167769	0	0	0	0	0	0.936986	0.0133762	0.00529571
	MRC1	0.00199958	0.21998	0	0	0.00105446	0	1.96498	0.349396	0.00749315
	FCGR3B	0.000327579	0	0	0.0411057	0.00879312	0.0199557	0.0083113	0.0152271	1.65972
	CSF3R	0.00268024	0.00121305	0	0.0978008	0.0851536	0.0346175	0.174546	1.05582	1.74335
	CAMP	0.00683037	0.000546332	0.0208929	0.520927	0.0868943	0.0949655	0.0167405	0.501173	4.22321
	ACAN	3.39256	0.507947	0.744487	0.453105	0.422892	0.431768	0.455034	0.514411	0.777886
	COL2A1	4.11373	0.829714	0.774967	0.571244	0.636754	0.727275	0.8473	0.727454	0.934444
	SOX9	1.77414	0.179889	0.248765	0.0805578	0.0353782	0.078039	0.0743932	0.0555631	0.128088
	PECAM1	0.0174652	2.47634	0.224134	0.0161954	0.228682	0.174911	0.937833	0.596075	0.444462
	VWF	0.0133182	2.1167	0.102247	0.00948048	0.00582165	0	0.0208415	0.00144439	0.00784568
	CDH5	0.00393716	1.39278	0.0646918	0	0	0.00322272	0.00525842	0	0.00228534
	ACTA2	0.103414	0.374731	3.67727	0.00706257	0.024495	0.0594016	0.0853958	0.0301421	0.0247469
	MYH11	0.0317062	0.24527	2.22827	0.0136916	0.0251736	0.0393486	0.0937607	0.0209252	0.0458263
	TAGLN	0.742413	1.14257	4.40766	0.0157847	0.10138	0.0549896	0.199652	0.163764	0.0468679
	HBB	0.531067	0.772216	1.93442	8.14637	2.19075	2.40415	0.844707	2.0158	3.05042
	HBA1	0.126311	0.346044	0.68834	6.64123	1.20754	1.42855	0.219202	1.19798	2.04782
	CA1	0.00776919	0	0.0288605	3.41665	0.130286	0.149593	0.012567	0.0866974	0.227504

## Sheet: Fig 1p
	Demographic
		MDD	SDD
	N	5	5
	Age	13.60±4.16	45.40±16.64
	Sex(F/M	4/1	2/3
			MDD					SDD
	Positive cells of NPCs in human NP (%)	UBE2C	6.273	7.374	8.372	5.823	5.274	3.254	4.573	5.683	6.273	4.274
		FBLN1	5.375	13.462	12.547	9.543	8.364	85.365	68.673	74.563	69.365	73.264
		CHI3L2	13.567	21.465	9.462	15.474	25.364	36.573	57.462	63.462	42.457	53.264
		DKK1	40.37	54.283	39.472	46.372	47.378	3.348	13.327	8.364	6.273	7.364
		MSMO1	36.287	29.473	43.487	29.568	33.274	24.274	31.473	19.473	15.473	26.674
		CP	74.364	63.576	85.573	57.437	42.583	36.465	43.264	35.264	36.437	40.364

## Sheet: Fig 1q
		CTR					AFP
Positive cells of NPCs in human NP (%)	UBE2C	3.274	5.128	4.826	6.284	6.89	4.287	2.184	1.347	3.287	2.834
	FBLN1	12.564	9.462	10.475	9.463	6.346	87.364	76.365	82.426	75.365	86.362
	CHI3L2	4.657	14.563	12.573	15.573	6.462	57.362	41.346	39.573	46.635	28.456
	DKK1	55.373	30.372	48.263	39.572	46.843	4.274	7.362	2.375	6.827	4.284
	MSMO1	19.473	21.573	13.473	24.372	29.573	28.374	31.563	40.473	25.673	36.376
	CP	64.3464	54.345	47.364	51.364	39.563	36.826	29.463	29.573	36.576	41.464

## Sheet: Fig. 2i
Statistics
Group		MDD	SDD
N	Valid	20871	22291
	Missing	1420	0
Median		0.82	0.5757
Range		3.78	3.78
Minimum		0	0
Maximum		3.78	3.78
Percentiles	0.25	0.0723	0.284
	0.5	0.082	0.5757
	0.75	0.173	0.8574

## Sheet: Fig. 2j
		MDD					SDD
Fold change of mRNA expression level	IGF1	1.31655	1.22996	1.1186	1.13249	1.13527	3.55205	3.21758	2.85468	2.80631	3.05954
	IGFBP4	1.1303	1.00485	1.1769	1.06878	0.96755	1.67171	1.46508	1.69708	1.61066	1.46003
	COL12A1	0.903105	0.99792	0.98365	0.915918	1.04133	1.18036	1.34919	1.38695	1.30335	1.35998
	IL32	1.14122	0.902059	1.03868	1.00659	1.19729	1.66391	1.3585	1.66189	1.57733	1.73367
	SRGN	0.94954	0.909827	1.10434	0.92316	0.935816	4.65085	4.49182	5.07447	4.1016	4.6379
	SOX4	1.0516	1.25704	1.30474	1.07576	1.3158	2.21992	2.72903	2.80911	2.42476	3.00529
	SMOC2	0.97291	0.877702	1.23841	0.871936	1.21761	1.41461	1.26038	1.70034	1.23117	1.7217
	SERPINF1	1.12389	0.877671	1.16328	1.24371	1.00537	2.76815	2.15644	2.67788	2.9053	2.3948
	MMP3	1.03482	1.28246	1.3504	1.0689	0.973328	1.62985	2.30458	2.73187	2.18697	1.46486

## Sheet: Fig. 2n
	Demographic
		MDD	SDD
	N	10	15
	Age	17.10j±5.30	55.00±18.02
	Sex(F/M	7/3	10/5
	MDD		SDD
	I	II	III	IV	V
%SRGN+ NPCs	24.075	30.8	34.425	68.35	94.025
	29.075	28.55	43.4	56.825	74.35
	21.575	26.825	49.35	67.225	92.1
	24.325	21.575	54.075	65.425	96.675
	22.325	24.325	38.425	64.3	92.25

## Sheet: Fig. 2p
	MDD	SDD
IntDen/Area of SRGN (AU)	14.72	74.9
	25.68	75.24
	27.7	91.44
	19.46	58.74
	23.52	73.48

## Sheet: Fig. 2r
		CTR					AFP
%Area of NP	SRGN	8.055	10.467	8.784	8.343	9.675	39.483	47.556	34.821	36.243	18.675
	FBLN1	9.83	11.74	8.57	12.17	10.93	66.28	86.28	48.63	70.73	57.56

## Sheet: Fig. 2s
		CTR					AFP
%Area of NP	COL2	73.6	68.4	87.4	67.4	79.3	27.4	17.4	34.7	37.2	28.4
	COL1	6.3	10.2	7.3	6.9	9.2	68.3	72.7	58.3	64.8	69.8

## Sheet: Fig. 3d
	WT	SRGN-/-	WT+AFP	SRGN-/-+AFP
Pfrrimann Grade	1	1	5	3
	2	1	4	2
	1	1	5	2
	1	2	3	1
	1	1	5	3

[truncated: 45 more sheets: Fig. 3e, Fig. 3h, Fig. 3j, Fig. 3k, Fig.4d, Fig. 4e, Fig. 4f, Fig. 4h, Fig. 4i, Fig. 4j, Fig. 4l, Fig. 4m, Fig. 4n, Fig. 4p, Fig. 5a, Fig. 5b, Fig. 5c and d, Fig. 5g, Fig.5j, Fig. 5k …]
